# Supplementary material for: Cortical porosity not superior to conventional densitometry in identifying hemodialysis patients with fragility fracture
Source: PLoS One. 2017 Feb 15;12(2):e0171873. doi: 10.1371/journal.pone.0171873 (PMC5310770; doi:10.1371/journal.pone.0171873)
Supplement: S1 Table — (XLSX) [file pone.0171873.s001.xlsx]

## Sheet: Sheet1
ID	Sex _m_1_	Age (years)	Height (cm)	Weight (kg)	BMI	Dial T total _months	Calcium mean (mmol/l)	Phosphate mean (mmol/l)	PTH mean (pg/ml)	mean bAP (ng/ml)	mean CTX (ng/ml)	mean 25(OH)D (nmol/l)	mean 1,25(OH)2D (pg/ml)	Stents	Vit K antagonist	Smoker y_n	Diabetes y_n	History of cortisone	Active Vitamin D medication	Tibia_CortArea	Tibia_TrabArea	Tibia_D100	Tibia_Dcomp	Tibia_Ct.Th	Tibia_Ct.Pm	Tibia_Dtrab	Tibia_Dmeta	Tibia_Dinn	Tibia_Meta_Inn	Tibia_tBV_TV	Tibia_tTb.N	Tibia_tTb.Th	Tibia_tTb.Sp	Tibia_tTb.1_N.SD	Radius_CortArea	Radius_TrabArea	Radius_D100	Radius_Dcomp	Radius_Ct.Th	Radius_Ct.Pm	Radius_Dtrab	Radius_Dmeta	Radius_Dinn	Radius_Meta_Inn	Radius_tBV_TV	Radius_tTb.N	Radius_tTb.Th	Radius_tTb.Sp	Radius_tTb.1_N.SD
1	1	61	183	95	28.3675	24.2	2.17	1.336	161.16	37.3	1.78	33.9	8.66667	1	1	0	1	0	1	152.7	687.4	343.7	859.8	1.33	114.4	226.5	273.9	194.3	1.41	0.189	2.16	0.088	0.376	0.17	86.4	182.4	487.4	921	1.2	72	280.5	346.2	234.9	1.47	0.234	2.03	0.115	0.377	0.156
2	0	36	156	60	24.6548	78.3667	2.1275	1.06	77.32	27.9333	3.49	41.875	4	0	0	0	0	0	0	114.9	407.8	301.7	880.4	1.25	91.9	130.6	200.4	83.2	2.41	0.109	1.38	0.079	0.644	0.323	28.9	207.8	188.1	756.6	0.44	66.1	81.9	135	45.4	2.98	0.068	1.23	0.055	0.755	0.312
3	1	56	182	73	22.0384	3.6	2.165	2.01	236.967	16	1.11	19.3	6.66667	0		1	1	0	1	66.5	689.5	164.2	674	0.59	113.6	98.8	187.4	38.7	4.84	0.082	1.37	0.06	0.669	0.507	35.5	249.7	223	723	0.47	76	125.7	206.6	70	2.95	0.105	1.25	0.084	0.715	0.758
4	0	83	158	85	34.049	5.53333	2.3275	2.48	193.25	12.05	0.73	34.7667	8.5	0	0	0	1	0	0	89.3	487.2	264.4	765.4	0.92	97.1	161.8	225.6	118.5	1.9	0.135	1.91	0.071	0.454	0.199	59.1	98.6	418.8	915	1.15	51.4	114.3	210.8	46.6	4.52	0.095	1.85	0.052	0.49	0.207
5	1	71	165	62.5	22.9568	14	2.36	1.89	103.075	19.2	1.27	39.5667	9.5	0	0	0	0	0	1	136.7	582.8	281.5	717.7	1.21	113.3	156.7	245.1	96.5	2.54	0.131	1.87	0.07	0.464	0.201	41	301.8	230.7	741.5	0.49	83.1	139.8	202.6	96.4	2.1	0.116	1.88	0.062	0.469	0.188
6	1	59	185	113.5	33.1629	63.9787	2.448	2.258	196.4	13.975	0.955	71.1	32.75	0	0	0	0	0	0	112.6	869.1	225.4	767.3	0.91	124.2	145.8	207.8	103.9	2	0.121	1.8	0.068	0.489	0.237	30.7	386.7	205.9	654.3	0.33	92.1	146.1	193.8	113.6	1.71	0.122	2.25	0.054	0.391	0.156
7	1	49	176	64.5	20.8226	38.5333	2.162	1.714	305.22	33.4	1.54	26.9	14	0	0	1	1	0	1	65.7	784.6	132.6	774.2	0.56	116.6	67.9	134	23.2	5.77	0.057	1.14	0.05	0.83	0.508	45.2	273.6	201.5	816.4	0.57	79.9	81.2	149.8	34.1	4.39	0.068	1.01	0.067	0.926	0.942
8	1	67	165	79	29.0174	60.1333	2.28	2.022	166.74	26.7	1.91333	35.225	8.75	1	0	0	1	0	1	131	541.8	301.2	781.6	1.24	105.8	179.3	253.9	128.7	1.97	0.149	1.72	0.087	0.495	0.249	49.1	221.1	293.3	753.3	0.66	74	170.6	227.4	131.2	1.73	0.142	1.9	0.075	0.45	0.279
9	0	51	170	69	23.8754	3.46667	2.07333	1.86333	169.667	16.6	2.81	37.6333	7.66667	0	0	0	0	1	0	122.2	609.4	302.8	891.3	1.15	106.5	181.1	227.5	149.5	1.52	0.151	2.05	0.074	0.414	0.168	62.6	210.3	349	912.9	0.88	71.2	174.3	225.8	138.9	1.63	0.145	2.04	0.071	0.42	0.156
10	1	79	168	70.5	24.9787	14.2667	2.1525	2.17	183	12.65	1.1	59.975	12.25	1	0	0	0	0	0	183.6	815.4	389.8	863.1	1.48	123.9	285.7	348.7	243.2	1.43	0.238	2.29	0.104	0.333	0.136	69.7	351.9	378.2	815.1	0.81	86.2	284	327	254.4	1.29	0.237	2.65	0.089	0.288	0.103
11	0	63	164	51	18.9619	10.3	2.36667	2.33	41.7667	19.45	2.04	40.3667	15	0	0	0	0	0	0	42.6	660.4	225.1	585.7	0.4	106.9	188.1	263	137.3	1.92	0.157	1.47	0.107	0.575	0.254	28.2	200.9	293.8	725.6	0.44	64.4	204.7	259.5	166.9	1.56	0.171	1.9	0.09	0.437	0.174
12	0	58																	0	91.2	481	240.9	864.7	0.96	94.9	114	185.7	65.2	2.85	0.095	1.58	0.06	0.573	0.37	51.1	121	320	939.4	0.91	55.9	48.1	123.6			0.04	0.8	0.05	1.198	0.91
13	0	48	171	71	24.281	233.333	2.35	2.118	325.2	22.6	3.75	21.6	4	0		0	0	1	0	78.7	651.4	167.7	717.2	0.72	108.5	89.7	168.3	36.2	4.65	0.075	0.91	0.082	1.016	0.701	25	256.2	149.8	668.5	0.34	73.5	71.2	138.4	25	5.54	0.059	1.03	0.058	0.912	0.495
14	1	40	176	70	22.5981	21.3333	2.178	1.522	174			61	21	0	0	1	0	1	1	141.4	670.2	315.4	890.7	1.25	112.8	189.7	243.9	153	1.59	0.158	1.9	0.083	0.442	0.192	59.2	315.3	294.2	819.4	0.69	86	178.1	233.5	140.3	1.66	0.148	2.14	0.069	0.398	0.16
15	0	73	160	92.5	36.1328	26.9333	2.306	1.634	254.2	30.2667	2.345	21.9333	4.6	0	0		1	0	0	73.4	607	240.9	729	0.7	104.6	167.9	227.4	127.7	1.78	0.14	2.02	0.069	0.426	0.198	53.4	234.1	282	807.4	0.75	71.3	145.9	193.2	113.2	1.71	0.122	1.75	0.069	0.501	0.289
16	1	60	172	69	23.3234	12.1	2.068	1.572	78	28.7	1.49667	32.08	5	0	0	0	1	0	0	155	700.4	303.1	886	1.32	117.3	171.4	236.1	127.7	1.85	0.143	2.06	0.069	0.416	0.183	86.3	182.3	455	956.7	1.23	69.9	214.9	274.1	173.7	1.58	0.179	2.27	0.079	0.362	0.147
17	1	64	172	84	28.3937	162.533	2.16	1.982	18.26	21.9	1.43	51.325	9.5	0	0	0	1	0	0	92.9	696.1	224.4	709.8	0.79	117.1	147.3	227	93.2	2.44	0.123	1.58	0.078	0.554	0.363	60.6	253.3	274.6	750.6	0.77	79.2	143	215.7	92.8	2.32	0.119	1.76	0.068	0.5	0.228
18	0	51	157	55	22.3133	47.2667	2.136	2.15	117.54	14.8	0.736667	28.925	5.75	0	0	1	1	1	0	107.1	456.7	329.3	851.5	1.13	95.1	201.5	261.1	160.9	1.62	0.168	2.09	0.08	0.398	0.176	56.4	165.6	345.7	897.3	0.85	66.7	142.1	206.1	97.8	2.11	0.118	2.13	0.055	0.413	0.16
19	1	69	178	64	20.1995	56.6	2.366	1.578	319.96	25.8333	2.58667	54.975	19.5	0	0	0	0	1	1	114.7	838.9	238.4	783.8	0.91	125.5	158.8	205.4	127.3	1.61	0.132	1.9	0.07	0.458	0.196	21.1	410.8	136.4	595	0.23	92.2	86	126.8	58.2	2.18	0.072	1.54	0.046	0.602	0.303
20	0	49	168	60	21.2585	36.1667	2.286	2.49	133	10.6333	1.77667	36.6667	7.5	0	0	0	0	0	0	116.9	590	327.7	933.7	1.13	103.2	208.4	269.2	167.2	1.61	0.174	1.8	0.096	0.458	0.206	60.4	164.4	406.3	945.1	0.96	62.8	202.7	264.1	160.2	1.65	0.169	2.09	0.081	0.398	0.156
21	1	59	178	79	24.9337	67.8121	2.33	1.66	289.5	28.6667	2.74	60.65	12.25	0	0	0	1	0	0	97.2	883	199.2	811	0.79	123.5	124.6	167.2	95.7	1.75	0.104	2.14	0.049	0.419	0.176	52.9	347.4	229.8	808.1	0.62	85.5	127.5	185.7	87.7	2.12	0.106	1.91	0.056	0.468	0.198
23	0	60	153	64	27.3399	10.7	2.182	2.234	536.667	24.4	2.45	18.1	10.3333	0	0	0	0	0	1	119.2	332.5	327.6	908.9	1.41	84.7	115	196.8	58.9	3.34	0.096	1.09	0.088	0.826	0.436	55.4	132.9	341.3	915.2	0.94	58.7	92.1	154.2	48.7	3.17	0.077	1.35	0.057	0.685	0.339
24	1	57	178	81.5	25.7228	2.1	2.0375	2.6825	397	14.5	3.53	79.85	10	0	0	0	1	0	0	168.2	549	366.1	855.2	1.53	110.2	212.1	270.3	172.5	1.57	0.177	1.91	0.093	0.432	0.193	91.3	227.5	393.2	886.4	1.16	78.8	186.9	246.3	145.6	1.69	0.156	1.83	0.085	0.462	0.21
25	1	57	171	65	22.2291	5.22023	2.525	1.765	57.6667	24.4	1.65	43.975	31.3333	0	0	1	0	0	0	97.4	740.4	193.8	763.1	0.83	117.3	108.8	192.4	52	3.7	0.091	1.06	0.085	0.855	0.498	44.5	365.6	196.1	773.6	0.5	89.6	105.7	167.7	63.1	2.66	0.088	1.37	0.064	0.668	0.331
27	1	28	180	81	25	4.6	1.97	1.89	311.6	34.5	3.36	61.15	11	0	0	1	0	0	1	119.3	726.2	271.5	840.9	1.04	114.8	177.8	239.1	136.2	1.76	0.148	1.99	0.075	0.429	0.206	65.6	248.7	334.8	858.6	0.83	78.7	187	248.2	144.9	1.71	0.156	1.85	0.084	0.456	0.22
28	0	46	157	48	19.4734	31.4333	2.47333	1.83	166.967	13.05	1.11	95.2333	20	0	0	0	0	1	0	96.1	473.9	228.5	926.1	1.03	93.3	83	158.7	31.6	5.03	0.069	1.11	0.062	0.839	0.679	31.9	167.6	238.1	866.2	0.56	57.5	104.4	180.1	52.1	3.46	0.087	1.5	0.058	0.61	0.28
29	1	48	180	85.5	26.3889	85.4451	2.188	1.672	146.6	39.15	2.12	24.6667	11.6667	0	0	0	0	0	0	137.2	769.9	262.3	810.3	1.12	122.1	154.1	211.6	115.4	1.83	0.128	2.28	0.056	0.382	0.148	49.6	303.8	298.7	762.2	0.6	83.2	202.2	252.6	167.5	1.51	0.168	2.4	0.07	0.346	0.129
30	0	45	165	76.5	28.0992	67.9667	2.062	2.228	365.45	27	2.28	32.75	15.5	0	0	0	0	0	1	104.3	663.8	203.1	834.7	0.94	110.7	96.4	157.8	54.7	2.88	0.08	1.54	0.052	0.598	0.265	61.9	211.3	261.8	827.8	0.88	70.5	82.5	152.3	34.2	4.45	0.069	1.66	0.041	0.56	0.251
31	1	45	172	65	21.9713	45.3667	2.134	2.442	237.9	13.2333	1.01	43.15	9.25	0	0		0	1	0	102.4	580.8	195.8	857.9	0.98	104.3	70.5	148.8	17.1	8.73	0.059	1.29	0.045	0.729	0.335	69.1	182	338.9	959.7	1	69.4	94.7	160.1	49.2	3.25	0.079	1.4	0.056	0.658	0.312
32	0	82	156	83	34.1059	49.7333	2.416	1.884	115.6	35.2	1.36333	24.325	24.25	0	0	0	0	0	0	50.3	716.7	131.5	670.4	0.45	112.8	74.9	141.5	29.8	4.75	0.062	1.35	0.046	0.696	0.381	35.4	200.9	181.1	810	0.54	65.6	46.4	123.7			0.039	0.44	0.088
33	0	61	165	52	19.1001	248.6	1.896	1.944	71.94	32.65		75.45	10.5	0	0	0	0	1	0	84.3	607.3	200.1	785.2	0.81	104.5	109.7	203.6	46.4	4.39	0.091	0.77	0.118	1.173	1.194	31.3	246.6	168.1	766.8	0.43	73.2	67.6	122.8	29.4	4.17	0.056	0.91	0.062	1.039	0.564
34	0	46	156	65	26.7094	75.3502	2.35	1.402	294.82	19.5667	1.45333	26.575	18.5	0	0	0	0	0	1	115.7	449	269.6	924.9	1.24	93.4	95.2	163.6	48.5	3.37	0.079	1.32	0.06	0.699	0.325	59	169.9	337.6	925.2	0.9	65.6	117.8	168.4	82.7	2.04	0.098	1.46	0.067	0.62	0.227
35	1	68	180	90	27.7778	11.5333	2.264	1.938	114.725	10.5	1.89	62.05	20.5	0	0	0	0	0	1	101.9	953.2	240.2	745.6	0.76	134.8	175.3	231.7	137.3	1.69	0.146	1.96	0.074	0.435	0.191	67.9	300.3	315.5	814.9	0.81	84.3	188.6	245.2	149.7	1.64	0.157	2.44	0.064	0.346	0.139
36	1	81	163	59.5	22.3945	11.7569	2.29	1.99667	29.5	13.8	1.28	40.4333	32.3333	0	0	0	0	1	1	134.1	407.1	353	832.9	1.43	93.4	186.6	269.6	130	2.07	0.156	2.4	0.065	0.353	0.144	41.1	203.1	285.7	788.6	0.57	72.4	158.5	229.4	109.2	2.1	0.132	2.34	0.056	0.371	0.139
38	0	26	156	32	13.1492	12.7333	2.1	2.724	335.525	29.4333	3.79667	31.125	3.925	0	0	1	0	1	1	38.9	356.8	66.6	828	0.49	79.5		10				0.51		2.016	1.063	44.8	169.7	260.7	897.8	0.72	62	79.8	144.5	34.9	4.14	0.067	1.26	0.053	0.741	0.477
39	1	45	155	67	27.8876	89.9	2.098	1.672	410.725	39.4	2.785	20.3667	12.6667	0	0	1	0	0	1	118.8	443.6	279.6	841.6	1.27	93.4	124.9	204.3	71	2.88	0.104	1.65	0.063	0.544	0.277	56.4	99.8	434.7	934.1	1.07	52.5	141.7	193	106	1.82	0.118	1.88	0.063	0.17	0.183
40	0	88	168	64.5	22.8529	5.38759	2.18667	1.795						1	0	0	1	0	1	62.8	568.6	258.6	698.9	0.61	103.4	195.8	248.7	159.9	1.56	0.163	1.94	0.084	0.432	0.185	29.5	206.3	276.6	725.8	0.42	69.3	186.3	225.2	159.4	1.41	0.155	2.15	0.072	0.393	0.163
41	1	60	170	110.5	38.2353	60.7923	2.468	1.656	221.967	19.55	2.11	43.425	5.45	1	0	1	1	0	1	114.3	795.4	255.2	802	0.94	121	162.2	230.1	116.3	1.98	0.135	2.32	0.058	0.373	0.155	45.6	352.2	224.1	750.9	0.52	88.1	133.2	191.6	93.3	2.05	0.111	2.17	0.051	0.409	0.168
44	1	36	170	68	23.5294	83.6	2.345	1.685	297.275			32.8	5.5	0	0	0	0	1	1	117.7	742.7	230.3	834.4	1.01	116.8	128.6	192.5	85.5	2.25	0.107	2.09	0.051	0.428	0.179	44.4	287.7	260.7	821.1	0.56	79.6	154.8	211	116.1	1.82	0.129	2.14	0.06	0.407	0.174
45	1	72	170	89.5	30.9689	9.7	2.126	1.644	317.4	15.2		43.1	16	1	0	0	1	0	1	139.2	567.1	303.9	849	1.28	108.6	165.6	248	109.4	2.27	0.138	1.87	0.074	0.462	0.232	70.4	234.9	337.5	857.7	0.89	79	168.1	225.4	128.3	1.76	0.14	0.08	0.067	0.413	0.183
46	1	59	175	72.5	23.6735	169.167	2.452	1.872	16	9.1	0.34	38.06	10.8	0	0	0	0	1		138	665.8	259	871.5	1.22	112.8	130.2	229.3	62.9	3.65	0.109	1.02	0.106	0.873	0.587	52.4	330.8	232.9	822.2	0.59	88.1	127.4	188.4	85.6	2.2	0.106	1.26	0.084	0.708	0.402
47	1	45	168	64.5	22.8529	69.9333	2.264	1.676	175.65	21.5	1.96	33.55	9.5	0	0	1	0	1	1	97	735	189.9	905.8	0.86	113.3	91.5	146.8	54.1	2.71	0.076	1.33	0.057	0.697	0.343	32.1	327	160.6	756.5	0.39	82	79	141.3	36.1	3.91	0.066	1.27	0.052	0.733	0.371
48	1	59	178	71.5	22.5666	52.5333	2.106	1.5	225.8	27.6	3.64	36.64	5.4	1	0	1	0	0	1	50	879.5	167.2	624.9	0.4	125.4	123.2	174.1	88.8	1.96	0.103	1.5	0.069	0.599	0.289	35	313.2	221.8	705.2	0.42	83.6	138.8	182.4	109	1.67	0.116	1.92	0.06	0.461	0.199
54	1	51	170	82.5	28.5467	91.8333	2.178	2.594	1668			44.35	8	1	0	0	1	0	1	118.3	730.1	234.9	683.1	0.98	120.2	149	236.1	89.8	2.63	0.124	0.35	0.092	0.647	0.362	34.1	408.2	202.9	605.6	0.35	98.1	144.1	212.9	97.2	2.19	0.12	1.6	0.075	0.551	0.339
55	1	51	170	66	22.8374	17.5189	2.206	1.928	101.74	12.6		48.7	24.3333	1	0	1	0	0	1	135.9	577.4	277	894.7	1.27	107.2	125.2	204.1	71.5	2.86	0.104	1.76	0.059	0.509	0.244	86.3	166	442.5	965.4	1.23	69.9	163.1	226.8	118.6	1.91	0.136	2.39	0.057	0.361	0.141
59	0	49	156	62	25.4767	390	2.4	1.832	264.36	11.8		73.4	13.5	0	0	0	0	0	1	55.6	516.6	144.3	788.1	0.58	95.1	65.2	120.2	28.1	4.28	0.054	1.27	0.043	0.747	0.357	31.8	195.2	195.7	792.9	0.5	63.4	76.3	135.7	35.4	3.84	0.064	1.12	0.057	0.839	0.705
60	1	76	180	90	27.7778	31	2.254	1.956	174	22.15	1.79	63.9	16.3333	0	0	0	1	0	1	116.8	812	259.7	751.1	0.94	124.6	175.2	236.5	133.8	1.77	0.146	2.55	0.057	0.334	0.13	60.6	359.6	262.4	826.7	0.68	89.7	154	214.5	112.5	1.91	0.128	2.19	0.058	0.397	0.154
61	0	81	158	66.5	26.6384	59.5149	2.188	1.336	355.225	59.45	1.895	38.025	13.5	0	0	0	0	0	1	68.4	507.1	169.3	786.8	0.71	95.8	75.6	153.9	22.2	6.94	0.063	1.12	0.056	0.834	0.555	29.7	186.7	172.8	742.8	0.47	63.7	49.4	123.3			0.041	0.87	0.047		0.74
62	1	63	170	109.5	37.8893	17.8	2.142	1.862	197.56	23.85	1.665	65.86	9.6	0	0	0	0	0	0	107.6	729.2	310.1	814.6	1.41	121.1	189.6	270.1	135.2	2	0.158	2.81	0.056	0.3	0.115	90.6	305.9	292.2	845.1	0.82	90.6	147.7	213.9	102.3	2.09	0.123	2.11	0.058	0.415	0.16
66	0	80	152	46	19.91	31.1836	2.232	1.648	1490.8	57.8		21.25	5	0	0		0	0	1	31.2	431.3	167.5	612.2	0.36	87.1	114.1	264.3	11.6	22.73	0.095	0.91	0.104	0.992		12.4	215.7	189.5	539.9	0.17	71.4	132.4	195.9	88.4	2.22	0.11	1.76	0.063	0.506	0.227
68	1	47	178	83	26.1962	8.7472	2.32667	2.05	348.4	30.2		35.175	8.25	0	0	1	0	1	0	142.3	533.9	293.8	878.6	1.35	105.8	129.7	201.1	81.1	2.48	0.108	1.95	0.055	0.457	0.219	57.5	260.2	259.7	882.6	0.72	79.9	106.5	173.2	60.4	2.87	0.089	1.81	0.049	0.504	0.232
72	1	61	171	89	30.4367	62.7161	1.778	2.866	528.2	29.9		51.3	6.5		0	0	0	1	1	120.5	629.2	251.8	791.5	1.09	111	142.2	215.7	92.5	2.33	0.118	1.94	0.061	0.455	0.225	65.9	262.2	245.2	786.3	0.86	76.9	92.5	177.9	33.8	5.27	0.077	1.62	0.048	0.57	0.317
73	1	52	174	80	26.4236	103.35	2.524	1.496	333.333	41.5				0	0		1	0	1	86.2	762.4	179.1	763.1	0.7	122.8	99.8	171.5	51.3	3.34	0.083	1.85	0.045	0.496	0.267	43	206.7	223.8	846.1	0.62	69.2	73.4	148.6	21.5	6.93	0.061	1.59	0.039	0.591	0.28
74	1	77	164	72	26.7698	12.6333	2.192	1.168	199.2	16.7		17.9	17	0	0		0	0	0	52.5	845.8	156.1	675.8	0.42	124.6	108.6	140	87.3	1.6	0.09	1.77	0.051	0.513	0.222	25.5	300.7	171.6	668.1	0.32	79.2	102.2	141.6	75	1.89	0.085	1.55	0.055	0.59	0.292
75	0	41	168	74.5	26.396	110.6	2.012	1.522	904.567	52.6			5	0	0	0	0	1	1	71.6	660.2	176.3	777.4	0.66	109	101.3	166.6	57	2.92	0.084	1.53	0.055	0.6	0.301	24.2	269.4	154	682.2	0.33	73.2	76.3	132.9	37.3	3.56	0.064	1.57	0.04	0.596	0.298
76	0	36	172	85.5	28.9008	26.3333	1.946	2.032	607.7	60.4	5.25	26.3	8.33333	1	0	1	1	0	0	101.5	618.5	214.9	805.9	0.96	105.7	109.5	172	67.3	2.56	0.091	1.59	0.057	0.572	0.281	50.9	223.7	235.4	878	0.71	71.5	76.6	136.1	35.4	3.84	0.064	1.34	0.048	0.697	0.368
77	0	43	169	43	15.0555	65.2	2.354	1.862	488.04	120.1		96.4667	30.5	0	0	0	1	0	1	70.5	498	168.4	785.2	0.75	94.5	68.4	153.2	10.7	14.27	0.057	0.85	0.067			31.6	149.3	267.2	840.1	0.55	57	125.9	193.2	79	2.45	0.105	1.72	0.061	0.521	0.411
79	1	80	170	61	21.1073	23.7	2.078	1.828	114.175			26.9667	4		0	0	1	0	0	137.4	598.4	310	878.5	1.23	111.2	175.9	231.6	137.9	1.68	0.147	1.69	0.087	0.506	0.216	67.9	218.4	378.6	919	0.88	77.3	201.3	243.8	171.8	1.42	0.168	2.16	0.078	0.385	0.15
80	0	52	163	61	22.9591	67.7	2.47	2.174	421.98	26.7		49.4667	11.6667		0	0	0	0	0	67.9	703.6	167.7	793.5	0.62	109.4	103.4	140.4	78.4	1.79	0.086	1.11	0.077	0.82	0.462	32.3	268.3	175.2	785.1	0.43	74.5	80.6	134.7	43.4	3.1	0.067	1.24	0.054	0.754	0.344
82	1	82	178	64	20.1995	57.9498	2.212	1.486	262.86	25.8	2.22	34.8333	8	1	0	1	0	1	0	73.8	719.8	225.6	680.2	0.62	118.5	162.4	226.1	119.1	1.9	0.135	1.76	0.077	0.49	0.251	30.9	300	186.6	686.8	0.37	83.1	104	174.5	55.4	3.15	0.087	1.6	0.054	0.569	0.433
83	0	52	140	41	20.9184	9	2.04	2.31	16.3			32.2333	6	0	0	0	0	0	0	49.5	527.1	216.1	802.6	0.52	94.3	154.7	215.7	113.2	1.91	0.129	1.65	0.078	0.529	0.292	27.9	196.5	297.4	788.8	0.46	60.5	211.3	275.2	167.2	1.65	0.176	2.18	0.081	0.377	0.17
84	1	41	187	72	20.5897	12.5182	2.04333	1.92333	212.625			44.9	6.75	0	0	0	0	0	0	96.5	800.7	219	858.3	0.79	122.1	138.6	200.4	96.6	2.07	0.116	1.72	0.067	0.514	0.233	45.4	276.6	258.1	832.6	0.57	79.7	147	202	109.1	1.85	0.122	1.65	0.074	0.532	0.23
86	1	45	183	86	25.6801	197.719	2.2	1.366	1596.4	104.4	5.96	44.28	12.8	0	0		0	1	0	138.6	820.6	235.1	740.9	1.11	125.2	138.9	213.9	88.3	2.42	0.116	1.74	0.067	0.509	0.244	53.8	232.2	319	771	0.73	73.2	198	247.4	163.8	1.51	0.165	1.96	0.084	0.427	0.224
89	1	68	174	65.5	21.6343		2.255	1.56	164.5			41.6	16	0	0		0	0	1	119	706.4	227.2	851.1	1.05	113.8	116.6	182	72.2	2.52	0.097	1.99	0.049	0.454	0.196	33	370.8	189.7	699.5	0.38	87.3	119.3	153.6	95.9	1.6	0.099	1.86	0.054	0.485	0.191
90	1	51	175	70	22.8571	40.9849	2.09	1.47	1038.5			36.85	4.5	0	0		0	0	1	113.9	638.4	236.8	780.6	1.04	109.1	133.2	212.7	79.5	2.68	0.111	1.99	0.056	0.447	0.23	44.9	308.6	241.8	728.3	0.51	88.3	146.6	214	100.4	2.13	0.122	1.98	0.062	0.442	0.209
92	0	57	165	71.5	26.2626	47.6	2.264	1.48	253.38	36.4		32.9	16	1	0	0	1	0	1	112.4	527.2	237.7	853.1	1.12	100.4	102.9	174.1	54.3	3.21	0.086	1.33	0.064	0.685	0.373	43.2	235.6	236.5	826.3	0.59	73.8	110	163.4	73.2	2.23	0.092	1.55	0.059	0.587	0.24
94	1	66	174	79	26.0933		2.28	1.33	173.78			35.4	18.2	0	0	0	1	0	1	63.9	832.6	159.1	745.4	0.53	119.8	101.6	155.6	65.2	2.39	0.085	1.67	0.051	0.549	0.264	19.9	306.2	147.5	635.9	0.25	79.1	85.2	123.2	59.1	2.08	0.071	1.86	0.038	0.498	0.232
95	0	66	155	73.5	30.5931	69.9667	2.09	1.8125	131	15	1.4	19.6333	14.2			0	0	0	1	43.7	865.6	136.1	659	0.37	118.5	97.4	193.5	32.2	6	0.081	1.63	0.05	0.564	0.334	21.9	293	121.8	631.6	0.28	78	54.8	118.2	11.3	10.46	0.046	1.2	0.038	0.795	0.379
96	1	67	178	83.5	26.354		2.382	1.67	37.25	22.4	0.71	23.0333	18	1	0	0	0	0	1	35.9	973.8	137.7	567.5	0.27	131.3	105.3	159.2	68.8	2.31	0.088	1.65	0.053	0.552	0.296	39.2	334.6	195.5	747	0.45	86.9	101.3	142.3	73.4	1.94	0.084	1.51	0.056	0.607	0.395
98	0	61	170	60.5	20.9343	51.2333	2.2	1.476	77.3333	14.9	2.07	39.02	19.8	0	1	0	0	0	0	43.6	769.9	121.4	696.7	0.39	112.5	75.4	128.6	39.4	3.26	0.063	1.28	0.049	0.731	0.338	28.8	222.5	172.1	777.1	0.43	67.6	74	132.1	34	3.88	0.062	1.07	0.058	0.877	0.627
99	0	78	157	38.5	15.6193	10.4849	2.268	1.684	1835.6			18.875	4.5	0	0	0	0	0	1	12.5	598.8	117.1	515.4	0.13	99.4	86.8	200.9	9.7	20.73	0.072	0.84	0.086		0.778	22.2	162.7	179.8	682.9	0.38	59	78.8	165.1	18.8	8.77	0.066	1.05	0.063	0.891	0.619
100	1	83	172	62.8	21.2277	64.2843	2.254	1.594	208.6	18.1	2.06	35.26	9.4	0	0	0	0	0	0	42.5	994.8	174	645.9	0.33	129.3	139.5	179	112.6	1.59	0.116	2.11	0.055	0.419	0.172	24.6	302.3	251.9	617.8	0.3	80.9	193.2	230.6	167.6	1.38	0.161	2.33	0.069	0.361	0.143
103	0	69	162	67	25.5296	5.43333	2.435	1.57	570.667			48.8	22.5	0	0	1	0	0	0	88.7	624.2	222	794.7	0.83	107.2	130.9	200.2	83.8	2.39	0.109	1.42	0.077	0.626	0.288	61.2	168.4	308.5	898.5	0.95	64.5	79.7	147.3	32.4	4.54	0.066	1.42	0.047	0.657	0.287
104	1	63	175	108	35.2653	10.6	2.38	2.756	93			38.2	14.2	0	0		1	1	0	213.1	685.3	347.8	872	1.74	122.7	179.2	250.5	130.9	1.91	0.149	2.29	0.065	0.372	0.154	92.7	160.9	478.9	931.8	1.25	74.1	203.2	277	151.8	1.82	0.169	2.49	0.068	0.333	0.131
105	0	74	157	90	36.5126	44.2	2.098	1.426	387	26.8	1.54	13.36	9.6	0	0		0	0	1	76.5	575.4	190.8	773.3	0.74	103.2	101.9	193	40.1	4.81	0.085	1.63	0.052	0.561	0.28	36.5	160.2	260.8	784.3	0.57	63.7	115.1	188.5	64.1	2.94	0.096	1.92	0.05	0.471	0.192
107	0	86	166	71.5	25.9472	97.5	2.574	1.004	144.6	8.2	0.71	55.56	14.2	0	0	0	1	0	0	34	635	188	612	0.32	104	149	222	99	2.25	0.124	2.29	0.054	0.382	0.157	21	212	220	634	0.31	68	145	204	104	1.97		2	0.06	0.44	0.186
[truncated: 16 more columns]
